# Supplementary material for: Loss of Proximal Tubular Sirtuin 6 Aggravates Unilateral Ureteral Obstruction-Induced Tubulointerstitial Inflammation and Fibrosis by Regulation of β-Catenin Acetylation
Source: Cells. 2022 Apr 27;11(9):1477. doi: 10.3390/cells11091477 (PMC9100256; doi:10.3390/cells11091477)
Supplement: Supplementary file 1 [file cells-11-01477-s001.zip]

Archive with 1 entries (1 files):
- cells-1602822-supplementary.pdf
